# Supplementary material for: Development of Green and Efficient Extraction of Bioactive Ginsenosides from Panax ginseng with Deep Eutectic Solvents
Source: Molecules. 2022 Jul 6;27(14):4339. doi: 10.3390/molecules27144339 (PMC9315546; doi:10.3390/molecules27144339)
Supplement: Supplementary file 1 [file molecules-27-04339-s001.zip]

Archive with 1 entries (1 files):
- molecules-1774081-Supplementary.pdf
